# Supplementary material for: Comprehensive Hydrodynamic Investigation of Zebrafish Tail Beats in a Microfluidic Device with a Shape Memory Alloy
Source: Micromachines (Basel). 2021 Jan 9;12(1):68. doi: 10.3390/mi12010068 (PMC7827268; doi:10.3390/mi12010068)
Supplement: Supplementary file 1 [file micromachines-12-00068-s001.zip]

Archive with 2 entries (2 files):
- Electronic Supplementary-1-7-2021.docx
- New SMA Clip-1-8-2021.mp4
